# Supplementary material for: Comparative Pharmacokinetics of Sustained-Release versus Immediate-Release Melatonin Capsules in Fasting Healthy Adults: A Randomized, Open-Label, Cross-Over Study
Source: Pharmaceutics. 2024 Sep 25;16(10):1248. doi: 10.3390/pharmaceutics16101248 (PMC11510348; doi:10.3390/pharmaceutics16101248)
Supplement: Supplementary file 1 [file pharmaceutics-16-01248-s001.zip]

Archive with 1 entries (1 files):
- pharmaceutics-3132307-supplementary.pdf
